# Supplementary material for: Precision cooking for printed foods via multiwavelength lasers
Source: NPJ Sci Food. 2021 Sep 1;5:24. doi: 10.1038/s41538-021-00107-1 (PMC8410778; doi:10.1038/s41538-021-00107-1)
Supplement: Supplementary file 4 — Supplementary Script 1 [file 41538_2021_107_MOESM4_ESM.txt]

%% Comparing temperatures
for i = 1:6;
    if i == 1
        %Trial 19
        time = [0,30,60,90,120,150,180,210,240,270,300,330,360,390,420,450,480]; %Trial 19 time data
        data = [22.01428571,24.68571429,32.41428571,38.98571429,46.45714286,51.4,56.95714286,61.71428571,68.1,...
            68.88571429,68.88571429,68.88571429,68.88571429,68.88571429,69.27142857,70.17142857,70.45714286]; %Trial 19 temp data
        error = [0.128041235,1.266308578,2.618380868,2.377015793,3.382437635,2.747553024,2.634917288,2.628002009,...
            2.94416291,2.810899582,2.810899582,2.810899582,2.810899582,2.810899582,2.789582174,2.709306209,2.774875127]; %Trial 19 std error
        color = [1,0,0];
    elseif i == 2
        %Trial 20
        time = [0,30,60,90,120,150,180,210,240,270,300,330,360,390,420,450,480,510,540]; %Trial 20 time data
        data = [21.65,27.3375,32.85,41.8375,49.1,55.1,58.9,58.9,59.0125,59.575,59.7875,...
            60.4125,61.4875,61.4875,61.4875,61.55,61.7125,61.85,62]; %Trial 20 temp data
        error = [0.119522861,2.836618806,2.390382516,3.348023804,2.888091312,1.904880949,1.266322008,...
            1.266322008,1.234104288,1.421361269,1.524143495,1.499218546,1.336364672,1.336364672,1.336364672,...
            1.365650028,1.4094626,1.417366774,1.363294329]; %Trial 20 std error
        color = [0,1,0];
    elseif i == 3
        %Trial 21
        time = [0,30,60,90,120,150,180,210,240,270,300,330,360,390,420,450,480,510,540,552];
        data = [21.3,28.2125,32.8125,38.4125,45.375,50.55,57.35,60.3,64.1625,68.2625,69.325,...
            69.325,69.325,69.325,69.325,69.325,69.825,71.4,72.0375,73.8375];
        error = [0.151185789,2.847206494,1.711665594,2.245267841,3.547974774,3.167524946,3.237117324,...
            3.241141774,2.721668179,1.510668903,1.404171082,1.404171082,1.404171082,1.404171082,1.404171082,...
            1.404171082,1.32944,2.011040953,2.089509298,1.579323714];
        color = [0,0,1];
    elseif i == 4
        %Trial 23
        time = [0,30,60,90,120,150,180,210,240,270,300,330,360,390,420,450,480,510,540,...
            570,600,630,660,690,696];
        data = [21.2625,26.8375,30.2625,35.975,43.9125,53.85,59.1375,65.525,68.125,68.125,...
            68.125,68.125,68.125,68.375,68.85,69.625,70.8375,70.8375,70.8375,70.8375,70.8375,...
            70.8375,71.65,73.7875,76.025];
        error = [0.084383267,1.883285266,1.717029984,3.305177216,3.495734007,3.484506524,3.452480345,...
            2.045880006,1.296526954,1.296526954,1.296526954,1.296526954,1.296526954,1.284071371,1.537274954,...
            1.759438831,1.52677736,1.52677736,1.52677736,1.52677736,1.52677736,1.52677736,1.706709449,2.513281684,...
            1.954824618];
        color = [0.5,0.5,0];
    elseif i == 5
        %Trial 26
        time = [0,30,60,90,120,150,180,210,240,270,300,330,360,390,420,450,480,510,540,570,600];
        data = [19.8875,24.3125,29.8125,42.15,58.575,66.3625,66.3625,66.3625,66.3625,66.825,67.325,...
            67.325,67.325,67.325,68.525,69.2,69.2,69.2,69.2,71.175,73.0125];
        error = [0.18267604,1.192002741,2.136789773,3.357986216,3.770645549,1.450607939,1.450607939,...
            1.450607939,1.450607939,1.618393163,1.6342047,1.6342047,1.6342047,1.6342047,1.931390136,...
            1.8793996,1.8793996,1.8793996,1.8793996,2.505832482,2.30584951];
        color = [0.5,0,0.5];
    elseif i == 6
        %Trial 30
        time = [0,30,60,90,120,150,180,211,233,240,270,300,330,360,390,420,450,465,486,...
            510,540,570,600,630,660,690,704];
        data = [20.625,26.925,31.4625,38.9,46.625,53.8875,59.6125,65.8,69.4625,69.4625,69.4625,...
            69.4625,69.4625,69.4625,70.8875,71.2875,72.9375,73.9875,73.9875,73.9875,73.9875,...
            73.9875,73.9875,75.9625,77.7125,79.0875,81.125];
        error = [0.11611263,3.223615428,2.698077192,4.76325219,4.057961751,3.95941182,3.416317854,...
            2.48121514,1.460178255,1.460178255,1.460178255,1.460178255,1.460178255,1.460178255,1.854958365,...
            1.757274422,1.954841746,1.911285796,1.911285796,1.911285796,1.911285796,1.911285796,1.911285796,...
            2.62990613,2.809069336,2.679781274,2.505547417];
        color = [0,.5,.5];
    end
    
    
    curve1 = data-error;
    curve2 = data+error;
    
    hold on;
    
    x2 = [time, fliplr(time)];
    inBetween = [curve1, fliplr(curve2)];
    h = fill(x2, inBetween, color);
    set(h,'facealpha',0.1);
    p(i) = plot(time, data, '-o','LineWidth', 0.5,'Color',color);
    set(h,'EdgeColor','none');
    xlabel('Exposure time [s]')
    ylabel(['Maximum internal temperature [' char(176) 'C]'])
    hold on
    set(gca,'FontSize',20)
end

p(7) = plot([0 800],[70 70],':','Color','k');
axis([0 704 0 90])
legend(p([1 2 3 4 5 6 7]),'Trial19','Trial20','Trial21','Trial23','Trial26','Trial30','Food safe temp','Location','Best');
legend('boxoff')
box on
% print('CompTemps','-dpdf','-fillpage')

% close(gcf)
%% Comparing cooling rates (Trial 26)
for i = 1:2;
    if i == 1;
        %Trial 26 - max
        time = [0,30,60,90,120,150,180,210,240,270,300,330,360,390,420,450,480,510,540,570,600];
        data = [19.8875,24.3125,29.8125,42.15,58.575,66.3625,66.3625,66.3625,66.3625,66.825,67.325,...
            67.325,67.325,67.325,68.525,69.2,69.2,69.2,69.2,71.175,73.0125];
        error = [0.18267604,1.192002741,2.136789773,3.357986216,3.770645549,1.450607939,1.450607939,...
            1.450607939,1.450607939,1.618393163,1.6342047,1.6342047,1.6342047,1.6342047,1.931390136,...
            1.8793996,1.8793996,1.8793996,1.8793996,2.505832482,2.30584951];
        color = [0.9,0,0.9];
    elseif i == 2;
        %Trial 26 - current
        time = [0,30,60,90,120,150,180,210,240,270,300,330,360,390,420,450,480,510,540,570,600];
        data = [19.8875,23.875,29.6625,38.3125,52.5875,55.5,49.8375,47.525,49.0875,55.15,...
            59.6,51.1125,48.8625,51.4125,56.4,60.05,52.25,50.85,54.025,60.6,63.2625];
        error = [0.1826760403,1.276959279,2.112626792,2.440465229,2.309177149,4.296676456,0.5164914257,...
            1.263604538,1.914366503,1.980440067,1.373733183,0.764955064,1.351710226,2.324054147,...
            2.254677677,1.107119815,0.8585702401,2.237105911,2.990864065,3.686267954,1.125347169];
        color = [0.5,0,0.5];
    end
    
    curve1 = data-error;
    curve2 = data+error;
    
    hold on;
    
    x2 = [time, fliplr(time)];
    inBetween = [curve1, fliplr(curve2)];
    h = fill(x2, inBetween, color);
    set(h,'facealpha',0.1);
    p(i) = plot(time, data, '-o','LineWidth', 0.5,'Color',color);
    set(h,'EdgeColor','none');
    xlabel('Exposure time [s]')
    ylabel(['Internal temperature [' char(176) 'C]'])
    hold on
    set(gca,'FontSize',20)
end

p(3) = plot([0 800],[70 70],'--','Color',[0.7,0.7,0.7]);
p(4) = plot([0 800],[73.9 73.9],'-','Color','k');
axis([0 600 0 90])
legend(p([1 2 3 4]),'Maximum','Realtime','Salmonella killed','Food safe','Location','SouthEast');
legend('boxoff')
box on
print('Trial26-CurrentvReal','-dpdf','-fillpage')

close(gcf)
%% Comparing cooling rates (Trial 32)
for i = 1:2;
    if i == 1;
        %Trial 32 - max
        time = [0,30,60,90,120,150,180,210,240,270,300,330,360,390,420,450,480,510,540,570,600,630];
        data = [24.6,29.0625,31.225,34.7375,39.65,41.1,42.4125,45.6625,48.5125,50.4125,53.8375,54.35,...
            55.75,58.7125,61.575,63.2,64.5375,67.2125,69.4625,71.7625,74.0125,77.125];
        error = [0.082375447,2.270614887,2.648635093,2.964187283,2.771861159,2.601098669,2.67337651,...
            2.169589946,2.719666307,2.475626724,3.116198319,3.185458029,2.864561796,3.927623668,...
            4.059105725,4.2412515,3.926555083,4.059575871,4.389961662,4.040020222,3.449505011,3.223227641];
        color = [0,0,0.5];
    elseif i == 2;
        %Trial 32 - current
        time = [0,20,40,60,80,100,120,140,160,180,200,220,240,260,280,300,320,340,360,380,...
            400,420,440,460,480,500,520,540,560,580,600,620,630];
        data = [24.25,27.2,29.975,31.1375,33.1,35.7875,37.95,38.95,38.6,39.375,40.4375,46.075,...
            46.1,46.8375,48.875,49.8125,48.1625,47.675,55.75,54.45,52.925,55.7125,54.8,52.6,...
            56.925,58.45,60.1375,59.025,59.775,62.7,62.5875,66,66.025];
        error = [0.1669045921,1.454917769,2.582893588,2.624332398,3.186298793,2.328276301,2.254915266,...
            2.007130147,1.723783215,1.961845887,1.380338662,2.770169541,2.400371995,2.371101123,2.373947135,...
            2.795112923,2.443061421,2.48888601,2.864561796,3.179341801,2.25829819,3.282662111,3.178049716,...
            3.012236948,1.234294188,2.699272389,3.1394914,3.988499091,2.182376653,1.854338542,2.902488926,...
            3.527899011,3.413144235];
        color = [0,0,0.9];
    end
    
    curve1 = data-error;
    curve2 = data+error;
    
    hold on;
    
    x2 = [time, fliplr(time)];
    inBetween = [curve1, fliplr(curve2)];
    h = fill(x2, inBetween, color);
    set(h,'facealpha',0.1);
    p(i) = plot(time, data, '-o','LineWidth', 0.5,'Color',color);
    set(h,'EdgeColor','none');
    xlabel('Exposure time [s]')
    ylabel(['Internal temperature [' char(176) 'C]'])
    hold on
    set(gca,'FontSize',20)
end

p(3) = plot([0 800],[70 70],'--','Color',[0.7,0.7,0.7]);
p(4) = plot([0 800],[73.9 73.9],'-','Color','k');
axis([0 630 0 90])
legend(p([1 2 3 4]),'Maximum','Realtime','Salmonella killed','Food safe','Location','SouthEast');
legend('boxoff')
box on
print('Trial32-CurrentvReal','-dpdf','-fillpage')

close(gcf)
%% Comparing cooling rates (Trial 34)
for i = 1:2;
    if i == 1;
        %Trial 34 - max
        time = [0,30,60,90,120,150,180,210,240,270,300,330,360,390,420,450,480,510,540,570,600,630];
        data = [24.6,28.5375,31.3375,37.7125,41.4875,42.125,42.975,44.025,49.1375,49.875,54.975,55,...
            56.175,59.725,62.45,62.45,63.2375,66.2375,67.25,70.3,71.725,77.5625];
        error = [0.082375447,2.015381699,3.396318253,3.345969724,3.070797797,2.997364914,2.915950592,...
            2.121720158,3.318021005,2.405481092,3.160569004,3.151303585,2.833205529,3.156668112,...
            3.507593803,3.507593803,3.278715858,2.689525815,3.017212526,2.870166745,2.620506358,3.76662683];
        color = [0,0.5,0.5];
    elseif i == 2;
        %Trial 34 - current
        time = [0,20,40,60,80,100,120,140,160,180,200,220,240,260,280,300,320,340,360,380,...
            400,420,440,460,480,500,520,540,560,580,600,620,630];
        data = [24.6,26.5875,29.275,31.3375,34.6375,38.0125,39.5375,39.2125,39,39.3625,41.4125,...
            44.65,46.775,49.7875,50.65,48.5,46.9,47.0125,51.825,52.95,55.6375,54.9625,51.6125,51.2125,...
            56.325,58.9,59.0625,54.6375,58.9625,62.2,59.3125,64.475,63.8];
        error = [0.0823754471,0.9873191516,2.321848863,3.396318253,3.213750451,2.632993781,...
            2.100589841,1.771443872,1.55529051,1.351445985,0.9474472281,2.336664289,3.10079195,1.904921961,...
            2.451311602,2.161266163,2.047646733,1.487620043,2.474639223,2.671342627,2.477465403,2.879480205,...
            2.634892076,1.8817201,2.423158358,1.614443734,3.249666879,2.78317249,2.641559165,2.527138416,...
            2.95812667,4.167208298,3.729276069];
        color = [0,0.9,0.9];
    end
    
    curve1 = data-error;
    curve2 = data+error;
    
    hold on;
    
    x2 = [time, fliplr(time)];
    inBetween = [curve1, fliplr(curve2)];
    h = fill(x2, inBetween, color);
    set(h,'facealpha',0.1);
    p(i) = plot(time, data, '-o','LineWidth', 0.5,'Color',color);
    set(h,'EdgeColor','none');
    xlabel('Exposure time [s]')
    ylabel(['Internal temperature [' char(176) 'C]'])
    hold on
    set(gca,'FontSize',20)
end

p(3) = plot([0 800],[70 70],'--','Color',[0.7,0.7,0.7]);
p(4) = plot([0 800],[73.9 73.9],'-','Color','k');
axis([0 630 0 90])
legend(p([1 2 3 4]),'Maximum','Realtime','Salmonella killed','Food safe','Location','SouthEast');
legend('boxoff')
box on
print('Trial34-CurrentvReal','-dpdf','-fillpage')

close(gcf)
%% Comparing cooling rates (Trial 36)
for i = 1:2;
    if i == 1;
        %Trial 36 - max
        time = [0,30,60,90,120,150,180,210,240,270,300,330,360,390,420,450,480,510,540,550];
        data = [23.3875,28.675,30.6375,36.1875,39.55,40.8,43.1875,46.6125,51.1375,54.425,...
            54.475,57.0375,60.6625,63.2125,63.875,67.0125,68.4625,72.625,72.7,75.45];
        error = [0.115631033,2.865107203,3.881960914,3.560669956,3.138414067,3.040735343,2.597350126,...
            3.67338096,3.171803087,3.423957088,3.407960743,3.733675779,3.586579026,3.976557983,3.797967031,...
            3.033293678,3.471513539,2.760353885,2.409134403,2.606448048];
        color = [0.5,0.5,0];
    elseif i == 2;
        %Trial 36 - current
        time = [0,20,40,60,80,100,120,140,160,180,200,220,240,260,280,300,320,340,360,380,...
            400,420,440,460,480,500,520,540,550];
        data = [23.3875,25.925,28.775,30.4875,33.7,36.5125,37.5875,37.6625,38.0625,39.8875,...
            44.45,45.2625,48.3375,50.5,48.525,47.0125,49.4875,52.65,54.8625,55.7,52.35,54.2375,...
            57.475,60.95,56.0625,61.0875,62.2625,63.325,63.35];
        error = [0.1156310327,1.348511084,2.92035651,3.910993548,3.000595179,2.405160932,...
            1.989475658,1.710778593,1.693151911,1.23627284,3.195700236,3.448806082,2.025104715,...
            2.628687886,2.266191739,2.025942241,1.327650651,3.68989934,1.849028461,3.088573411,...
            2.806942923,1.533080174,1.819512297,3.34477204,2.88220758,2.905010296,3.28540808,...
            3.505951572,3.691931357];
        color = [0.9,0.9,0];
    end
    
    curve1 = data-error;
    curve2 = data+error;
    
    hold on;
    
    x2 = [time, fliplr(time)];
    inBetween = [curve1, fliplr(curve2)];
    h = fill(x2, inBetween, color);
    set(h,'facealpha',0.1);
    p(i) = plot(time, data, '-o','LineWidth', 0.5,'Color',color);
    set(h,'EdgeColor','none');
    xlabel('Exposure time [s]')
    ylabel(['Internal temperature [' char(176) 'C]'])
    hold on
    set(gca,'FontSize',20)
end

p(3) = plot([0 800],[70 70],'--','Color',[0.7,0.7,0.7]);
p(4) = plot([0 800],[73.9 73.9],'-','Color','k');
axis([0 550 0 90])
legend(p([1 2 3 4]),'Maximum','Realtime','Salmonella killed','Food safe','Location','SouthEast');
legend('boxoff')
box on
print('Trial36-CurrentvReal','-dpdf','-fillpage')

close(gcf)
%% Comparing cooling rates (Trial 37)
for i = 1:2;
    if i == 1;
        %Trial 37 - max
        time = [0,30,60,90,120,150,180,210,240,270,300,330,360,390,420,450,480,510];
        data = [24.2875,27.6,30.975,36.8875,39.05,40.125,42.825,46.5375,51.3125,51.6625,53.0125,...
            56.1125,58.6625,59.325,61.3125,62.6875,65.0875,66.6125];
        error = [0.125978315,1.521160271,3.307661561,2.927360921,2.652559411,2.583653974,2.06741298,2.792332454,...
            3.166196315,3.111151458,2.77504424,3.001870697,3.478861549,3.294516548,2.867704252,3.056342206,2.703862152,2.55737292];
        color = [0.5,0,0];
    elseif i == 2;
        %Trial 37 - current
        time = [0,20,40,60,80,100,120,140,160,180,200,220,240,260,280,300,320,340,360,380,...
            400,420,440,460,480,500,510];
        data = [24.2875,26.15,28.1875,30.975,34.475,37.0375,37.35,37.4875,37.75,41.775,43.8625,...
            46.6125,48.8375,47.3375,46.25,49.525,51.1875,53.8875,52.6,50.625,54.675,57.025,55.75,...
            56.9,58.9875,59.4875,58.9875];
        error = [0.1259783145,0.8849939467,1.775873779,3.307661561,2.498124296,2.080430716,...
            1.750102038,1.570877541,1.318819819,1.914302372,3.094634614,1.932840018,2.573625673,2.147584815,...
            1.911898832,1.559160717,2.456510119,2.472884197,2.61629509,1.985280657,2.103886709,2.010841153,...
            2.921105466,1.672145756,2.178747797,2.672307557,2.399586088];
        color = [0.9,0,0];
    end
    
    curve1 = data-error;
    curve2 = data+error;
    
    hold on;
    
    x2 = [time, fliplr(time)];
    inBetween = [curve1, fliplr(curve2)];
    h = fill(x2, inBetween, color);
    set(h,'facealpha',0.1);
    p(i) = plot(time, data, '-o','LineWidth', 0.5,'Color',color);
    set(h,'EdgeColor','none');
    xlabel('Exposure time [s]')
    ylabel(['Internal temperature [' char(176) 'C]'])
    hold on
    set(gca,'FontSize',20)
end

p(3) = plot([0 800],[70 70],'--','Color',[0.7,0.7,0.7]);
p(4) = plot([0 800],[73.9 73.9],'-','Color','k');
axis([0 510 0 90])
legend(p([1 2 3 4]),'Maximum','Realtime','Salmonella killed','Food safe','Location','SouthEast');
legend('boxoff')
box on
print('Trial37-CurrentvReal','-dpdf','-fillpage')

close(gcf)
%% Comparing cooling rates (Trial 40)
for i = 1:2;
    if i == 1;
        %Trial 40 - max
        time = [0,30,60,90,120,150,180,210,240,270,300,330,360,390,420,450,471];
        data = [24.725,27.9625,33.2125,38.7,39.7875,40.45,43.7625,49.7375,51.6,51.9875,55.1875,57.6375,...
            57.8125,59.5375,61.0625,62.625,63.1125];
        error = [0.077344314,1.500944643,3.55143017,2.986876056,2.793451366,2.700925767,2.730772882,2.723832483,...
            2.755060279,2.636653554,2.513565872,2.597109485,2.547298113,2.19170005,2.17353707,1.944933895,1.915392304];
        color = [0,0.5,0];
    elseif i == 2;
        %Trial 40 - current
        time = [0,20,40,60,80,100,120,140,160,180,200,220,240,260,280,300,320,340,360,380,...
            400,420,440,460,471];
        data = [24.725,26.625,28.4875,32.7,36.2625,37.5625,37.1875,36.975,39.1625,42.725,46.4625,48.5125,46.625,...
            45.2625,48.775,52.0125,53.775,50.525,50.3625,54.8125,54.6625,53.175,56.525,55.6375,55.6];
        error = [0.07734431367,0.9514556517,1.647881486,3.523391224,2.447516051,1.751421616,...
            1.408068269,1.24939271,1.253557438,2.711467052,1.729774707,2.058730321,1.822944047,1.645115877,...
            1.394600557,1.861684865,2.141740781,2.057889869,1.330539297,0.9914703187,2.347866623,1.907855003,...
            1.865451879,2.224613731,2.355919596];
        color = [0,0.9,0];
    end
    
    curve1 = data-error;
    curve2 = data+error;
    
    hold on;
    
    x2 = [time, fliplr(time)];
    inBetween = [curve1, fliplr(curve2)];
    h = fill(x2, inBetween, color);
    set(h,'facealpha',0.1);
    p(i) = plot(time, data, '-o','LineWidth', 0.5,'Color',color);
    set(h,'EdgeColor','none');
    xlabel('Exposure time [s]')
    ylabel(['Internal temperature [' char(176) 'C]'])
    hold on
    set(gca,'FontSize',20)
end

p(3) = plot([0 800],[70 70],'--','Color',[0.7,0.7,0.7]);
p(4) = plot([0 800],[73.9 73.9],'-','Color','k');
axis([0 471 0 90])
legend(p([1 2 3 4]),'Maximum','Realtime','Salmonella killed','Food safe','Location','SouthEast');
legend('boxoff')
box on
print('Trial40-CurrentvReal','-dpdf','-fillpage')

close(gcf)
%% Comparing exposure times (max)
for i = 1:5;
    if i == 1
        %Trial 32 - max
        time = [0,30,60,90,120,150,180,210,240,270,300,330,360,390,420,450,480,510,540,570,600,630];
        data = [24.6,29.0625,31.225,34.7375,39.65,41.1,42.4125,45.6625,48.5125,50.4125,53.8375,54.35,...
            55.75,58.7125,61.575,63.2,64.5375,67.2125,69.4625,71.7625,74.0125,77.125];
        error = [0.082375447,2.270614887,2.648635093,2.964187283,2.771861159,2.601098669,2.67337651,...
            2.169589946,2.719666307,2.475626724,3.116198319,3.185458029,2.864561796,3.927623668,...
            4.059105725,4.2412515,3.926555083,4.059575871,4.389961662,4.040020222,3.449505011,3.223227641];
        color = [0,0,.5];
    elseif i == 2
        %Trial 34 - max
        time = [0,30,60,90,120,150,180,210,240,270,300,330,360,390,420,450,480,510,540,570,600,630];
        data = [24.6,28.5375,31.3375,37.7125,41.4875,42.125,42.975,44.025,49.1375,49.875,54.975,55,...
            56.175,59.725,62.45,62.45,63.2375,66.2375,67.25,70.3,71.725,77.5625];
        error = [0.082375447,2.015381699,3.396318253,3.345969724,3.070797797,2.997364914,2.915950592,...
            2.121720158,3.318021005,2.405481092,3.160569004,3.151303585,2.833205529,3.156668112,...
            3.507593803,3.507593803,3.278715858,2.689525815,3.017212526,2.870166745,2.620506358,3.76662683];
        color = [0,.5,0];
    elseif i == 3
        %Trial 36 - max
        time = [0,30,60,90,120,150,180,210,240,270,300,330,360,390,420,450,480,510,540,550];
        data = [23.3875,28.675,30.6375,36.1875,39.55,40.8,43.1875,46.6125,51.1375,54.425,...
            54.475,57.0375,60.6625,63.2125,63.875,67.0125,68.4625,72.625,72.7,75.45];
        error = [0.115631033,2.865107203,3.881960914,3.560669956,3.138414067,3.040735343,2.597350126,...
            3.67338096,3.171803087,3.423957088,3.407960743,3.733675779,3.586579026,3.976557983,3.797967031,...
            3.033293678,3.471513539,2.760353885,2.409134403,2.606448048];
        color = [.5,0,0];
    elseif i == 4
        %Trial 37 - max
        time = [0,30,60,90,120,150,180,210,240,270,300,330,360,390,420,450,480,510];
        data = [24.2875,27.6,30.975,36.8875,39.05,40.125,42.825,46.5375,51.3125,51.6625,53.0125,...
            56.1125,58.6625,59.325,61.3125,62.6875,65.0875,66.6125];
        error = [0.125978315,1.521160271,3.307661561,2.927360921,2.652559411,2.583653974,2.06741298,2.792332454,...
            3.166196315,3.111151458,2.77504424,3.001870697,3.478861549,3.294516548,2.867704252,3.056342206,2.703862152,2.55737292];
        color = [0,.5,.5];
    elseif i == 5
        %Trial 40 - max
        time = [0,30,60,90,120,150,180,210,240,270,300,330,360,390,420,450,471];
        data = [24.725,27.9625,33.2125,38.7,39.7875,40.45,43.7625,49.7375,51.6,51.9875,55.1875,57.6375,...
            57.8125,59.5375,61.0625,62.625,63.1125];
        error = [0.077344314,1.500944643,3.55143017,2.986876056,2.793451366,2.700925767,2.730772882,2.723832483,...
            2.755060279,2.636653554,2.513565872,2.597109485,2.547298113,2.19170005,2.17353707,1.944933895,1.915392304];
        color = [.5,.5,0];
    end
    
    curve1 = data-error;
    curve2 = data+error;
    
    hold on;
    
    x2 = [time, fliplr(time)];
    inBetween = [curve1, fliplr(curve2)];
    h = fill(x2, inBetween, color);
    set(h,'facealpha',0.1);
    p(i) = plot(time, data, '-o','LineWidth', 0.5,'Color',color);
    set(h,'EdgeColor','none');
    xlabel('Exposure time [s]')
    ylabel(['Internal temperature [' char(176) 'C]'])
    hold on
    set(gca,'FontSize',20)
end

p(6) = plot([0 800],[70 70],':','Color','k');
axis([0 704 0 90])
legend(p([1 2 3 4 5 6]),'Trial32','Trial34','Trial36','Trial37','Trial40','Food safe temp','Location','Best');
legend('boxoff')
box on
print('CompTimes','-dpdf','-fillpage')

%% Comparing cooling rates
for i = 1:5;
    if i == 1
        %Trial 32 - current
        time = [0,20,40,60,80,100,120,140,160,180,200,220,240,260,280,300,320,340,360,380,...
            400,420,440,460,480,500,520,540,560,580,600,620,630];
        data = [24.25,27.2,29.975,31.1375,33.1,35.7875,37.95,38.95,38.6,39.375,40.4375,46.075,...
            46.1,46.8375,48.875,49.8125,48.1625,47.675,55.75,54.45,52.925,55.7125,54.8,52.6,...
            56.925,58.45,60.1375,59.025,59.775,62.7,62.5875,66,66.025];
        error = [0.1669045921,1.454917769,2.582893588,2.624332398,3.186298793,2.328276301,2.254915266,...
            2.007130147,1.723783215,1.961845887,1.380338662,2.770169541,2.400371995,2.371101123,2.373947135,...
            2.795112923,2.443061421,2.48888601,2.864561796,3.179341801,2.25829819,3.282662111,3.178049716,...
            3.012236948,1.234294188,2.699272389,3.1394914,3.988499091,2.182376653,1.854338542,2.902488926,...
            3.527899011,3.413144235];
        color = [0.5,0,0.5];
    elseif i == 2
        %Trial 34 - current
        time = [0,20,40,60,80,100,120,140,160,180,200,220,240,260,280,300,320,340,360,380,...
            400,420,440,460,480,500,520,540,560,580,600,620,630];
        data = [24.6,26.5875,29.275,31.3375,34.6375,38.0125,39.5375,39.2125,39,39.3625,41.4125,...
            44.65,46.775,49.7875,50.65,48.5,46.9,47.0125,51.825,52.95,55.6375,54.9625,51.6125,51.2125,...
            56.325,58.9,59.0625,54.6375,58.9625,62.2,59.3125,64.475,63.8];
        error = [0.0823754471,0.9873191516,2.321848863,3.396318253,3.213750451,2.632993781,...
            2.100589841,1.771443872,1.55529051,1.351445985,0.9474472281,2.336664289,3.10079195,1.904921961,...
            2.451311602,2.161266163,2.047646733,1.487620043,2.474639223,2.671342627,2.477465403,2.879480205,...
            2.634892076,1.8817201,2.423158358,1.614443734,3.249666879,2.78317249,2.641559165,2.527138416,...
            2.95812667,4.167208298,3.729276069];
        color = [0,0.5,0.5];
    elseif i == 3
        %Trial 36 - current
        time = [0,20,40,60,80,100,120,140,160,180,200,220,240,260,280,300,320,340,360,380,...
            400,420,440,460,480,500,520,540,550];
        data = [23.3875,25.925,28.775,30.4875,33.7,36.5125,37.5875,37.6625,38.0625,39.8875,...
            44.45,45.2625,48.3375,50.5,48.525,47.0125,49.4875,52.65,54.8625,55.7,52.35,54.2375,...
            57.475,60.95,56.0625,61.0875,62.2625,63.325,63.35];
        error = [0.1156310327,1.348511084,2.92035651,3.910993548,3.000595179,2.405160932,...
            1.989475658,1.710778593,1.693151911,1.23627284,3.195700236,3.448806082,2.025104715,...
            2.628687886,2.266191739,2.025942241,1.327650651,3.68989934,1.849028461,3.088573411,...
            2.806942923,1.533080174,1.819512297,3.34477204,2.88220758,2.905010296,3.28540808,...
            3.505951572,3.691931357];
        color = [0.5,0.5,0];
    elseif i == 4
        %Trial 37 - current
        time = [0,20,40,60,80,100,120,140,160,180,200,220,240,260,280,300,320,340,360,380,...
            400,420,440,460,480,500,510];
        data = [24.2875,26.15,28.1875,30.975,34.475,37.0375,37.35,37.4875,37.75,41.775,43.8625,...
            46.6125,48.8375,47.3375,46.25,49.525,51.1875,53.8875,52.6,50.625,54.675,57.025,55.75,...
            56.9,58.9875,59.4875,58.9875];
        error = [0.1259783145,0.8849939467,1.775873779,3.307661561,2.498124296,2.080430716,...
            1.750102038,1.570877541,1.318819819,1.914302372,3.094634614,1.932840018,2.573625673,2.147584815,...
            1.911898832,1.559160717,2.456510119,2.472884197,2.61629509,1.985280657,2.103886709,2.010841153,...
            2.921105466,1.672145756,2.178747797,2.672307557,2.399586088];
        color = [0,0,0.5];
    elseif i == 5
        %Trial 40 - current
        time = [0,20,40,60,80,100,120,140,160,180,200,220,240,260,280,300,320,340,360,380,...
            400,420,440,460,471];
        data = [24.725,26.625,28.4875,32.7,36.2625,37.5625,37.1875,36.975,39.1625,42.725,46.4625,48.5125,46.625,...
            45.2625,48.775,52.0125,53.775,50.525,50.3625,54.8125,54.6625,53.175,56.525,55.6375,55.6];
        error = [0.07734431367,0.9514556517,1.647881486,3.523391224,2.447516051,1.751421616,...
            1.408068269,1.24939271,1.253557438,2.711467052,1.729774707,2.058730321,1.822944047,1.645115877,...
            1.394600557,1.861684865,2.141740781,2.057889869,1.330539297,0.9914703187,2.347866623,1.907855003,...
            1.865451879,2.224613731,2.355919596];
        color = [0.5,0,0];
    end
    
    curve1 = data-error;
    curve2 = data+error;
    
    hold on;
    
    x2 = [time, fliplr(time)];
    inBetween = [curve1, fliplr(curve2)];
    h = fill(x2, inBetween, color);
    set(h,'facealpha',0.1);
    p(i) = plot(time, data, '-o','LineWidth', 0.5,'Color',color);
    set(h,'EdgeColor','none');
    xlabel('Exposure time [s]')
    ylabel(['Internal temperature [' char(176) 'C]'])
    hold on
    set(gca,'FontSize',20)
end

p(6) = plot([0 800],[70 70],':','Color','k');
axis([0 600 0 90])
legend(p([1 2 3 4 5 6]),'Trial32','Trial34','Trial36','Trial37','Trial40','Food safe temp','Location','Best');
legend('boxoff')
box on
print('CompTimeCurrent','-dpdf','-fillpage')

%% Weight loss

energyperarea1 = [3.13,3.89,5.21,3.26,4.79,6.04,5.16,5.47,5.47,4.77,...
    4.44,4.09,1.58,1.60,2.14,2.12,8.25];

loss1 = [23.34,26.78,32.36,26.66,31.26,40.14,30.46,33.91,31.38,28.64,...
    22.57,20.98,8.42,8.28,10.42,10.25,42.55];

p(1) = scatter(energyperarea1,loss1,'k','o');
box on
xlabel('Energy per area [MJ/m^2]')
ylabel('Weight loss [%]')
hold on
set(gca,'FontSize',20)

energyperarea2 = [2.10,3.13,4.17,5.20,6.24,7.28];

loss2 = [10.71,15.69,19.11,22.59,25.07,25.93];

p(2) = scatter(energyperarea2,loss2,'k','o','filled');

axis([0 10 0 50]);

%% Calculating Standard Error of Estimation (SEE)
% Data for Blue laser
x = energyperarea1;
y = loss1;

constant = lsqcurvefit(@f, [0;0], x, y);

m = constant(1);
b = constant(2);

xfit = 1:0.1:9;
yfit = f(constant,xfit);

hold on
p(3) = plot(xfit,yfit,'b');
clear totaly totalx
for i = 1:length(loss1)
    totaly(i) = loss1(i) - (m * energyperarea1(i) + b);
    totalx(i) = energyperarea1(i) - mean(energyperarea1);
end
see = sqrt((sum(totaly.^2))/(length(loss1)-2));
slope = see/sqrt(sum(totalx.^2));

b_high = mean(loss1)-((m-slope)*mean(energyperarea1));
b_low = mean(loss1)-((m+slope)*mean(energyperarea1));

see_x = [1 mean(energyperarea1) 9 9 mean(energyperarea1) 1];
see_y = [(m-slope+b_high+see) mean(loss1)+see (9*(m+slope)+b_low+see) ...
    (9*(m-slope)+b_high-see) mean(loss1)-see (m+slope+b_low-see)];

p(4) = fill(see_x, see_y, [0,0,.5]);
set(p(4),'facealpha',0.1);
set(p(4),'EdgeColor','none');

m_blue = m;
b_blue = b;

% Data for NIR laser
x = energyperarea2;
y = loss2;

constant = lsqcurvefit(@f, [0;0], x, y);

m = constant(1);
b = constant(2);

xfit = 1:0.1:9;
yfit = f(constant,xfit);

hold on
p(5) = plot(xfit,yfit,'r');
clear totaly totalx
for i = 1:length(loss2);
    totaly(i) = loss2(i) - (m * energyperarea2(i) + b);
    totalx(i) = energyperarea1(i) - mean(energyperarea1);
end
see = sqrt((sum(totaly.^2))/(length(loss2)-2));
slope = see/sqrt(sum(totalx.^2));

b_high = mean(loss2)-((m-slope)*mean(energyperarea2));
b_low = mean(loss2)-((m+slope)*mean(energyperarea2));

see_x = [1 mean(energyperarea2) 9 9 mean(energyperarea2) 1];
see_y = [(m-slope+b_high+see) mean(loss2)+see (9*(m+slope)+b_low+see) ...
    (9*(m-slope)+b_high-see) mean(loss2)-see (m+slope+b_low-see)];

p(6) = fill(see_x, see_y, [.5,0,0]);
set(p(6),'facealpha',0.1);
set(p(6),'EdgeColor','none');

m_nir = m;
b_nir = b;

legend(p([1 2 3 4 5 6]),'Blue','NIR','Regression (Blue)','95% PI (Blue)','Regression (NIR)','95% PI (NIR)','Location','Best');
print('Weightloss','-dpdf','-fillpage')

%% Shrinkage

%Blue laser data
energyperarea1 = [4.80,5.97,8.00,6.72,5.00,5.00,5.07,5.07,5.07,4.79,4.79,6.04,...
    6.04,6.04,5.16,6.04,5.47,5.47,5.47,5.47,4.77,4.44,4.77,4.44,4.09,4.09,3.52,3.51,...
    4.05,6.27,6.33,6.41,5.21,5.72,5.69];

shrink1 = [16.37,23.03,24.04,21.38,18.43,13.90,13.57,17.18,9.74,12.48,14.09,14.69,...
    13.59,21.44,11.76,21.04,15.18,5.55,13.28,9.06,8.91,7.42,8.86,5.91,7.98,7.41,9.64,...
    8.06,10.11,8.04,4.75,3.19,10.77,10.82,7.95];


p(1) = scatter(energyperarea1,shrink1,'k','o');
hold on

xlabel('Energy per area [MJ/m^2]')
ylabel('Shrinkage [%]')
box on
set(gca,'FontSize',20)

% NIR laser
energyperarea2 = [5.72,2.10,3.13,4.17,5.20,6.24,7.28,2.60,2.60,2.61,2.61];
shrink2 = [9.84,3.40,8.53,10.24,12.43,14.71,15.18,5.07,12.67,11.71,11.58];

p(2) = scatter(energyperarea2,shrink2,'k','o','filled');

% legend('boxoff')
axis([0 10 0 30]);

%% Calculating Standard Error of Estimation (SEE)
% Data for Blue laser
x = energyperarea1;
y = shrink1;

constant = lsqcurvefit(@f, [0;0], x, y);

m = constant(1);
b = constant(2);

xfit = 1:0.1:9;
yfit = f(constant,xfit);

hold on
p(3) = plot(xfit,yfit,'b')
clear totaly totalx
for i = 1:length(shrink1);
    totaly(i) = shrink1(i) - (m * energyperarea1(i) + b);
    totalx(i) = energyperarea1(i) - mean(energyperarea1);
end
see = sqrt((sum(totaly.^2))/(length(shrink1)-2));
slope = see/sqrt(sum(totalx.^2));

b_high = mean(shrink1)-((m-slope)*mean(energyperarea1));
b_low = mean(shrink1)-((m+slope)*mean(energyperarea1));

see_x = [1 mean(energyperarea1) 9 9 mean(energyperarea1) 1];
see_y = [(m-slope+b_high+see) mean(shrink1)+see (9*(m+slope)+b_low+see) ...
    (9*(m-slope)+b_high-see) mean(shrink1)-see (m+slope+b_low-see)];

p(4) = fill(see_x, see_y, [0,0,.5]);
set(p(4),'facealpha',0.1);
set(p(4),'EdgeColor','none');

m_blue = m;
b_blue = b;

% Data for NIR laser
x = energyperarea2;
y = shrink2;

constant = lsqcurvefit(@f, [0;0], x, y);

m = constant(1);
b = constant(2);

xfit = 1:0.1:9;
yfit = f(constant,xfit);

hold on
p(5) = plot(xfit,yfit,'r')
clear totaly totalx
for i = 1:length(shrink2)
    totaly(i) = shrink2(i) - (m * energyperarea2(i) + b);
    totalx(i) = energyperarea2(i) - mean(energyperarea2);
end
see = sqrt((sum(totaly.^2))/(length(shrink2)-2));
slope = see/sqrt(sum(totalx.^2));

b_high = mean(shrink2)-((m-slope)*mean(energyperarea2));
b_low = mean(shrink2)-((m+slope)*mean(energyperarea2));

see_x = [1 mean(energyperarea2) 9 9 mean(energyperarea2) 1];
see_y = [(m-slope+b_high+see) mean(shrink2)+see (9*(m+slope)+b_low+see) ...
    (9*(m-slope)+b_high-see) mean(shrink2)-see (m+slope+b_low-see)];

p(6) = fill(see_x, see_y, [.5,0,0]);
set(p(6),'facealpha',0.1);
set(p(6),'EdgeColor','none');

m_nir = m;
b_nir = b;

legend(p([1 2 3 4 5 6]),'Blue','NIR','Regression (Blue)','95% PI (Blue)','Regression (NIR)','95% PI (NIR)','Location','Best');
print('Shrinkage','-dpdf','-fillpage')

%% HAZ

width_blue = [0.819, 1.276, 1.752];
height_blue = [0.828, 0.891, 1.058];

p(1) = scatter(width_blue, height_blue,'k','o');

hold on

err1x = [0.038, 0.046, 0.069];
err1y = [0.067, 0.071, 0.118];
errorbar(width_blue,height_blue,err1x,'k','horizontal','LineStyle','none');
errorbar(width_blue,height_blue,err1y,'k','LineStyle','none');


xlabel('HAZ_{horiz} [mm]')
ylabel('HAZ_{vert} [mm]')

hold on
set(gca,'FontSize',20)

width_nir = [0.832, 1.079, 1.624];
height_nir = [0.823, 0.947, 1.295];

p(2) = scatter(width_nir, height_nir,'k','o','filled');

err2x = [0.048, 0.051, 0.053];
err2y = [0.043, 0.042, 0.088];
errorbar(width_nir,height_nir,err2x,'k','horizontal','LineStyle','none');
errorbar(width_nir,height_nir,err2y,'k','LineStyle','none');

% legend('boxoff')
axis([0.6 2 0.7 1.4]);

%% Linear Regression
% Blue laser
x = width_blue;
y = height_blue;

constant = lsqcurvefit(@f, [0;0], x, y);

m = constant(1); % m_blue = 0.2472
b = constant(2); % b_blue = 0.6086

xfit = 0.8:0.1:1.8;
yfit = f(constant,xfit);

hold on
p(3) = plot(xfit,yfit,'b');

% NIR laser
x = width_nir;
y = height_nir;

constant = lsqcurvefit(@f, [0;0], x, y);

m = constant(1); % m_nir = 0.6030
b = constant(2); % b_nir = 0.3112

xfit = 0.8:0.1:1.7;
yfit = f(constant,xfit);

hold on
p(4) = plot(xfit,yfit,'r');

legend(p([1 2 3 4]),'Blue','NIR','Regression (Blue)','Regression (NIR)','Location','Best');
box on
print('SpatialResolution','-dpdf','-fillpage')

%% Color change

series = [1,2,3,4,5,6,7,8,9,10,11,12,13,14,15,16,17,18,19,20];
Lbefore = [70.04383621,70.81150187,71.54446572,68.31988284,68.5550425,75.10776696,74.43819877,68.12568619,...
    68.82672322,73.75082068,70.62557819,74.85695415,59.7582799,73.13070223,74.61695841,71.0611976,72.78308938,...
    71.68786606,71.3188255,69.13300348];
Lerr1 = [1.10814281,1.475480719,1.287716041,1.132447212,...
0.641821341,0.791374797,1.142994048,2.269114484,0.068998082,0.868546671,0.873399916,1.000432523,...
1.350891157,1.424570829,0.783235875,3.107557973,3.455487662,1.212315412,2.171732057,1.252260819];
Lafter = [88.65519351,87.87005319,86.05688247,86.14877253,87.10788523,89.68899425,...
89.04103076,85.68167402,89.39533407,92.33334636,92.99253162,82.84681913,82.84243347,...
93.76058483,94.31736984,93.80466077,93.6018062,93.42004752,93.06793387,89.91374627];
Lerr2 = [2.004695038,0.39049695,1.689770182,1.021858508,...
0.949532704,0.953565817,0.579885734,0.639762848,0.44273957,0.33369833,0.238574316,0.268947972,...
0.628884806,0.420727777,0.146308457,0.799747591,0.246676837,0.305177223,0.648832111,0.689503742];
p(1) = scatter(series,Lbefore,'k');
hold on
errorbar(series,Lbefore,Lerr1,'k','LineStyle','none');
p(2) = scatter(series,Lafter,'k','filled');
errorbar(series,Lafter,Lerr2,'k','LineStyle','none');

% Mark average and stdev region
curve1 = (70.92481899+.52896)*ones(1,20);
curve2 = (70.92481899-.52896)*ones(1,20);
curve3 = (89.627355+.4933)*ones(1,20);
curve4 = (89.627355-.4933)*ones(1,20);
x = [series, fliplr(series)];
inBetween1 = [curve1, fliplr(curve2)];
inBetween2 = [curve3, fliplr(curve4)];
h1 = fill(x, inBetween1, [0.7686    0.6588    0.5686]);
h2 = fill(x, inBetween2, [0.9137    0.8863    0.8039]);
set(h1,'facealpha',0.5);
set(h1,'EdgeColor','none');
set(h2,'facealpha',0.5);
set(h2,'EdgeColor','none');

p(3) = plot([1 20],[70.92481899 70.92481899],':k');
p(4) = plot([1 20],[89.627355 89.627355],':k');

box on
xlabel('Test case')
ylabel('Lightness (L)')
axis([1 20 55 95]);
set(gca,'FontSize',20)
legend(p([1 2]),'Raw','Laser-cooked','Location','Best');
legend('boxoff')
print('Color-L','-dpdf','-fillpage')
close(gcf)

abefore = [4.799714891,8.922989708,5.563407652,11.6270197,10.35787332,4.715976955,...
2.461279286,3.885328828,4.215704412,3.827329822,13.54021834,4.426789798,12.22642202,...
6.00713776,4.029730928,12.14691554,10.96706375,6.447927895,11.85954927,13.51400407,];
aerr1 = [0.66945988,0.313960611,0.258234068,0.670228741,0.109852024,1.261603712,...
0.322904627,1.366695761,0.756000413,0.549679108,1.022033595,1.157062681,0.262661499,...
0.454925614,0.95607094,1.358308415,1.635140685,0.03697362,0.672160066,0.41564945];
aafter = [-1.857016506,0.007201926,-1.576393421,-0.02100433,0.614950606,0.167074658,-1.278770925,-1.859858777,...
-1.936812979,-0.807886877,-0.101791015,0.086451329,0.858617466,-0.877298117,...
-0.870748301,-0.407333154,-0.182849774,-0.554890997,-0.006981698,1.365857049];
aerr2 = [0.286931438,0.146299954,0.193450381,0.052395299,0.371578973,0.058758056,0.158114051,0.184532747,...
0.073715283,0.081939364,0.062337691,0.088918707,0.305220767,0.086499136,...
0.159622477,0.084335349,0.161834453,0.01988065,0.113959154,0.083758892];
p(1) = scatter(series,abefore,'k');
hold on
errorbar(series,abefore,aerr1,'k','LineStyle','none');
p(2) = scatter(series,aafter,'k','filled');
errorbar(series,aafter,aerr2,'k','LineStyle','none');

% Mark average and stdev region
curve1 = (7.777119197+0.510985955)*ones(1,20);
curve2 = (7.777119197-0.510985955)*ones(1,20);
curve3 = (-0.461974192+0.121160404)*ones(1,20);
curve4 = (-0.461974192-0.121160404)*ones(1,20);
x = [series, fliplr(series)];
inBetween1 = [curve1, fliplr(curve2)];
inBetween2 = [curve3, fliplr(curve4)];
h1 = fill(x, inBetween1, [0.7686    0.6588    0.5686]);
h2 = fill(x, inBetween2, [0.9137    0.8863    0.8039]);
set(h1,'facealpha',0.5);
set(h1,'EdgeColor','none');
set(h2,'facealpha',0.5);
set(h2,'EdgeColor','none');

p(3) = plot([1 20],[7.777119197 7.777119197],':k');
p(4) = plot([1 20],[-0.461974192 -0.461974192],':k');

box on
xlabel('Test case')
ylabel('redness (a)')
axis([1 20 -4 16]);
set(gca,'FontSize',20)
legend(p([1 2]),'Raw','Laser-cooked','Location','Best');
legend('boxoff')
print('Color-a','-dpdf','-fillpage')
close(gcf)

bbefore = [13.54117999,15.92964359,15.09362921,16.40636184,13.25227856,12.0152803,26.13904235,...
19.18310854,17.95186664,12.11836344,16.32308115,16.10465392,16.83469691,16.01409318,...
15.12884814,16.75834932,18.91887629,15.86473069,17.15171544,15.23520204];
berr1 = [0.212409492,0.334705217,0.80943466,1.187448443,0.322888613,1.473852918,0.532788757,...
0.954847714,0.652958901,0.686199036,0.630918977,0.873223726,1.018077526,1.293523828,...
0.642359913,0.634323578,0.72198288,0.247043738,1.34195112,0.287851159];
bafter = [10.82779131,12.17808613,12.15286762,0.644321625,12.51655055,-0.328852161,21.65119935,...
19.7235187,18.99210318,11.65291106,9.657130311,13.65217182,14.36189938,9.655857306,...
8.693421072,8.410239851,8.481722038,8.603044675,8.5220977,14.64588728,];
berr2 = [1.218846647,0.434785118,0.305028378,0.182314495,0.649954849,...
0.203391149,0.238639693,1.081087251,0.845225865,0.523539981,0.387336885,0.537217958,...
0.483686257,0.685434087,0.985073273,0.388389124,0.444528746,0.159784601,0.234684712,0.923036088];
p(1) = scatter(series,bbefore,'k');
hold on
errorbar(series,bbefore,berr1,'k','LineStyle','none');
p(2) = scatter(series,bafter,'k','filled');
errorbar(series,bafter,berr2,'k','LineStyle','none');
box on

% Mark average and stdev region
curve1 = (16.29825008+0.412287058)*ones(1,20);
curve2 = (16.29825008-0.412287058)*ones(1,20);
curve3 = (11.23469844+0.697826147)*ones(1,20);
curve4 = (11.23469844-0.697826147)*ones(1,20);
x = [series, fliplr(series)];
inBetween1 = [curve1, fliplr(curve2)];
inBetween2 = [curve3, fliplr(curve4)];
h1 = fill(x, inBetween1, [0.7686    0.6588    0.5686]);
h2 = fill(x, inBetween2, [0.9137    0.8863    0.8039]);
set(h1,'facealpha',0.5);
set(h1,'EdgeColor','none');
set(h2,'facealpha',0.5);
set(h2,'EdgeColor','none');

p(3) = plot([1 20],[16.29825008 16.29825008],':k');
p(4) = plot([1 20],[11.23469844 11.23469844],':k');

xlabel('Test case')
ylabel('yellowness (b)')
axis([1 20 -5 35]);
set(gca,'FontSize',20)
legend(p([1 2]),'Raw','Laser-cooked','Location','Best');
legend('boxoff')
print('Color-b','-dpdf','-fillpage')
close(gcf)

%% Surface temperature plots

% Pick a trial to grab pictures of
[trial, trialmax, diff, C, foodsafe] = cleanTemp(t32, t32max);
for i = 1:length(trial)-1;
    if max(max(diff(:,:,i))) > 3;
        start = i;
        break
    end
end

%% Create graphs for surface plots
t = 20 % seconds
timestep = start + floor(t*2.5);
h = surf(trialmax(:,:,timestep))
set(h,'EdgeColor','none');
view(135,45);
hold on
% m = surf(trialmax(:,:,timestep),C,'FaceAlpha',0.2);
% set(m,'EdgeColor',[.8,.8,.8]);
grid off
zlim([0 120])
daspect([1 1 3])
zlabel(['Temperature [',char(176),'C]'])
set(gca,'FontSize',20)

% Create a plane where the food safe temperature is (70 degC)
k = surf(foodsafe,C,'FaceAlpha',0.5);
set(k,'EdgeColor','none');
hold off

c = colorbar;
c.Label.String = ['Temperature [',char(176),'C]'];
caxis([0 120]);
hold on

% Create new colorbar to show max temp realtime
pos = get(c,'Position')
pos1 = pos(1);
pos2 = pos(2)/3;
pos3 = pos(3);
pos4 = max(max(trial(:,:,timestep)));
c2 = colorbar('Position',[pos1 pos2 pos3 pos4]);


%% Plot of voxel of chicken over time
close(gcf);
trial = t32;
trialmax = t32max;

cal = pcolor(trialmax(:,:,end));
set(cal,'EdgeColor','none');
[xpoint ypoint] = ginput;
xpoint = round(xpoint)
ypoint = round(ypoint)
close(gcf);
x = 0:.4:(length(trial)/2.5)-.4;
for i = 1:length(trialmax)
    y4(i) = trial(ypoint,xpoint,i);
end
plot(x,y,'Color',[1,0,0])
hold on
plot(x,y2,'Color',[.7,.3,0])
plot(x,y3,'Color',[.3,.7,0])
plot(x,y4,'Color',[0,1,0])
set(gca,'FontSize',20)

p(1) = plot([0 800],[70 70],'--','Color',[0.7,0.7,0.7]);
p(2) = plot([0 800],[73.9 73.9],'-','Color','k');

axis([0 (length(trial)/2.5)-.4 0 110])
xlabel('Exposure time [s]')
ylabel(['Surface temperature [' char(176) 'C]'])
legend(p([1 2]),'Salmonella killed','Food safe','Location','Best');
legend('boxoff')
box on
print('Voxelheating','-dpdf','-fillpage')

close(gcf)

%% Calculating thermal conductivity of chicken
clear x y k
close(gcf);
trial = t28;
trialmax = t28max;

cal = pcolor(trialmax(:,:,end));
set(cal,'EdgeColor','none');
[xpoint ypoint] = ginput;
xpoint = round(xpoint);
ypoint = round(ypoint);
close(gcf);
x = 0:.4:(length(trial)/2.5)-.4;
for i = 1:length(trialmax)
    y(i) = trial(ypoint,xpoint,i);
end

cal = pcolor(trialmax(:,:,end));
set(cal,'EdgeColor','none');
[xpoint ypoint] = ginput;
xpoint = round(xpoint);
ypoint = round(ypoint);
close(gcf);

window = 10; % 4 second window
[Tmax,i] = max(y);
Ta = mean(trial(ypoint,xpoint,1:10)); % ambient temperature
for step = 1:length(trial)-window;
    To = y(step);
    T = y(step+window);
    t = window*.4;
    k(step) = -log((T-Ta)/(To-Ta))/t;
end

% for h = 1:length(k);
%     if k(h) < 0 || k(h) > max(y);
%         k(h) = NaN;
%     end
% end
krate = mean(k((i+5):(i+80)))
kstd = std(k((i+5):(i+80)))/sqrt(76)
y((i+5):(i+80));
plot(x,y,'Color',[1,0,0])
hold on
plot(x(1:end-window),k,'k')
%% Comparing temperatures for triangles
for i = 1:3;
    if i == 1
        %Triangle - 2 reps
        time = [0,190,380]; %Trial 12
        data = [19.9,66.9,71.87];
        error = [0.25166,1.56312,1.48474];
        color = [1,0,0];
    elseif i == 2
        %Triange - 3 reps
        time = [0,125,250,375]; %Trial 10
        data = [19.8,63.1,66.9,71.73];
        error = [0.15275,1.11505,1.09697,1.64148];
        color = [0,1,0];
    elseif i == 3
        %Triangle - 4 reps
        time = [0,126,252,378,504]; %Trial 9
        data = [22.05,62.775,65.725,69.25,73.475];
        error = [0.14434,3.31823,3.79767,4.375976,4.67963];
        color = [0,0,1];
    end
    
    
    curve1 = data-error;
    curve2 = data+error;
    
    hold on;
    
    x2 = [time, fliplr(time)];
    inBetween = [curve1, fliplr(curve2)];
    h = fill(x2, inBetween, color);
    set(h,'facealpha',0.1);
    p(i) = plot(time, data, '-o','LineWidth', 0.5,'Color',color);
    set(h,'EdgeColor','none');
    xlabel('Exposure time [s]')
    ylabel(['Maximum internal temperature [' char(176) 'C]'])
    hold on
    set(gca,'FontSize',20)
end

p(4) = plot([0 800],[70 70],'--','Color',[0.7,0.7,0.7]);
p(5) = plot([0 800],[73.9 73.9],'-','Color','k');

axis([0 504 0 80])
legend(p([1 2 3 4 5]),'2 reps','3 reps','4 reps','Salmonella killed','Food safe','Location','Best');
legend('boxoff')
box on
print('TriangleTemps','-dpdf','-fillpage')

close(gcf)

%% Comparing temperatures for squares
for i = 1:4;
    if i == 1
        %Square - 1 rep
        time = [0,30,60,90,120,150,180,210,240,270,300,330,...
            360,390,420,450,471,480,510,540,550,570,600,630]; %Trial 32,34,36,37,40
        data = [24.32,28.3675,31.4775,36.845,39.905,40.92,43.0325,46.515,50.34,51.6725,...
            54.2975,56.0275,57.8125,60.1025,62.055,63.595,63.1125,65.33125,68.171875,69.80416667,...
            75.45,71.03125,72.86875,77.34375];
        error = [0.08866531713,0.8924497221,1.439842795,1.358972793,1.232164814,1.18779153,1.109119468,...
            1.204167709,1.301920672,1.228679651,1.281978076,1.350991979,1.338949011,1.451257136,1.429182795,...
            1.401875804,1.915392304,1.640192243,1.534648446,1.919696526,2.606448048,2.40129685,2.113285727,2.395359555];
        color = [1,0,1];
    elseif i == 2
        %Square - 2 reps
        time = [0,30,60,90,120,150,180,210,240,270,300,330,...
            360,390,420,450,480,510,540,552]; %Trial 19,21
        data = [21.625,28,33.68125,40.33125,47.41875,52.99375,58.825,62.38125,67.10625,69.5,...
            70.03125,70.03125,70.03125,70.2375,70.5375,70.93125,71.30625,71.4,72.0375,73.8375];
        error = [0.1273119528,2.102399423,1.731478625,2.212873674,2.706538668,2.804274546,2.532299679,...
            2.389738806,2.170320037,1.67851621,1.635892181,1.635892181,1.635892181,1.759139823,1.831208048,...
            1.79524183,1.781372803,2.011040953,2.089509298,1.579323714];
        color = [1,0,0];
    elseif i == 3
        %Square - 3 reps
        time = [0,30,60,90,120,150,180,210,240,270,300,330,360,390,420,...
            450,480,510,540,570,600,630,660,690,696,704]; %Trial 20,23,30
        data = [21.17916667,27.03333333,31.525,38.90416667,46.54583333,54.27916667,59.21666667,...
            63.40833333,65.53333333,65.72083333,65.79166667,66,66.35833333,66.91666667,67.20833333,68.0375,...
            68.84583333,68.89166667,68.94166667,72.4125,72.4125,73.4,74.68125,76.4375,76.025,81.125];
        error = [0.1063183568,1.494126989,1.290689205,2.190025802,1.98787064,1.790241049,1.599928289,...
            1.28618519,1.216011338,1.194097488,1.191286551,1.143031819,1.047251694,1.176454799,...
            1.220134773,1.373095684,1.409504219,1.400257697,1.383860341,1.249662454,1.249662454,...
            1.611055555,1.770151094,1.902013735,1.954824618,2.505547417];
        color = [0,1,0];
    elseif i == 4
        %Square - 4 reps
        time = [0,30,60,90,120,150,180,210,240,270,300,330,360,390,420,...
            450,480,510,540,570,600]; %Trial 26
        data = [19.89,24.31,29.81,42.15,58.58,66.36,66.36,66.36,66.36,66.83,67.33,67.33,...
            67.33,67.33,68.53,69.20,69.20,69.20,69.20,71.18,73.01];
        error = [0.18,1.19,2.14,3.36,3.77,1.45,1.45,1.45,1.45,1.62,1.63,1.63,1.63,...
            1.63,1.93,1.88,1.88,1.88,1.88,2.51,2.31];
        color = [0,0,1];
    end
    
    
    curve1 = data-error;
    curve2 = data+error;
    
    hold on;
    
    x2 = [time, fliplr(time)];
    inBetween = [curve1, fliplr(curve2)];
    h = fill(x2, inBetween, color);
    set(h,'facealpha',0.1);
    p(i) = plot(time, data, '-o','LineWidth', 0.5,'Color',color);
    set(h,'EdgeColor','none');
    xlabel('Exposure time [s]')
    ylabel(['Maximum internal temperature [' char(176) 'C]'])
    hold on
    set(gca,'FontSize',20)
end

p(5) = plot([0 800],[70 70],'--','Color',[0.7,0.7,0.7]);
p(6) = plot([0 800],[73.9 73.9],'-','Color','k');

axis([0 704 0 90])
legend(p([1 2 3 4 5 6]),'1 rep','2 reps','3 reps','4 reps','Salmonella killed','Food safe','Location','Best');
legend('boxoff')
box on
print('SquareTemps','-dpdf','-fillpage')

close(gcf)
