# Supplementary material for: Precision cooking for printed foods via multiwavelength lasers
Source: NPJ Sci Food. 2021 Sep 1;5:24. doi: 10.1038/s41538-021-00107-1 (PMC8410778; doi:10.1038/s41538-021-00107-1)
Supplement: Supplementary file 5 — Supplementary Script 2 [file 41538_2021_107_MOESM5_ESM.txt]

%% PLOT HEIGHT

laser = 'Blue';
num = '2';

%%% Plot cooked region
file = [laser,'-',num,'.jpg'];
pic = imread(file);
figure(1)
imshow(file);
[x,y] = ginput;
x = floor(x);
y = floor(y);

% RGB
redline1 = pic(y(1):y(2),x(1),1); % from center to bottom
redline1 = im2double(redline1);
greenline1 = pic(y(1):y(2),x(1),2);
greenline1 = im2double(greenline1);
blueline1 = pic(y(1):y(2),x(1),3);
blueline1 = im2double(blueline1);

redline2 = flipud(pic(y(3):y(1),x(1),1)); % from center to top
redline2 = im2double(redline2);
greenline2 = flipud(pic(y(3):y(1),x(1),2));
greenline2 = im2double(greenline2);
blueline2 = flipud(pic(y(3):y(1),x(1),3));
blueline2 = im2double(blueline2);

rgbline1 = [redline1,greenline1,blueline1]; % rgb for bottom
dist1 = length(blueline1);
rgbline2 = [redline2,greenline2,blueline2]; % rgb for top
dist2 = length(blueline2);

redline3 = pic(y(4),x(4),1);
redline3 = im2double(redline3);
redline3 = redline3*ones(dist1,1);
greenline3 = pic(y(4),x(4),2);
greenline3 = im2double(greenline3);
greenline3 = greenline3*ones(dist1,1);
blueline3 = pic(y(4),x(4),3);
blueline3 = im2double(blueline3);
blueline3 = blueline3*ones(dist1,1);
rgbline3 = [redline3,greenline3,blueline3]; % reference color line for bottom

redline4 = im2double(pic(y(3),x(3),1));
redline4 = redline4*ones(dist2,1);
greenline4 = im2double(pic(y(3),x(3),2));
greenline4 = greenline4*ones(dist2,1);
blueline4 = im2double(pic(y(3),x(3),3));
blueline4 = blueline4*ones(dist2,1);
rgbline4 = [redline4,greenline4,blueline4]; % reference color line for top

%%% Convert to Lab color space

labline1 = rgb2lab(rgbline1); % convert RGB matrix to Lab
labline2 = rgb2lab(rgbline2); % convert RGB matrix to Lab
labline3 = rgb2lab(rgbline3); % convert RGB matrix to Lab
labline4 = rgb2lab(rgbline4); % convert RGB matrix to Lab

Lline1 = labline1(:,1); % bottom portion of haz
aline1 = labline1(:,2);
bline1 = labline1(:,3);

Lline2 = labline2(:,1); % top portion of haz
aline2 = labline2(:,2);
bline2 = labline2(:,3);

Lline3 = labline3(:,1); % reference line for checking haz (bottom)
aline3 = labline3(:,2);
bline3 = labline3(:,3);

Lline4 = labline4(:,1); % reference line for checking haz (top)
aline4 = labline4(:,2);
bline4 = labline4(:,3);

%%% Smooth the data
% Lab
window = 3*std(Lline1);
smoothL1 = smoothdata(Lline1,'gaussian',window);
window = 3*std(aline1);
smootha1 = smoothdata(aline1,'gaussian',window);
window = 3*std(bline1);
smoothb1 = smoothdata(bline1,'gaussian',window);

window = 3*std(Lline2);
smoothL2 = smoothdata(Lline2,'gaussian',window);
window = 3*std(aline2);
smootha2 = smoothdata(aline2,'gaussian',window);
window = 3*std(bline2);
smoothb2 = smoothdata(bline2,'gaussian',window);

window = 12*std(Lline3);
smoothL3 = smoothdata(Lline3,'gaussian',window);
window = 12*std(aline3);
smootha3 = smoothdata(aline3,'gaussian',window);
window = 12*std(bline3);
smoothb3 = smoothdata(bline3,'gaussian',window);

window = 12*std(Lline4);
smoothL4 = smoothdata(Lline4,'gaussian',window);
window = 12*std(aline4);
smootha4 = smoothdata(aline4,'gaussian',window);
window = 12*std(bline4);
smoothb4 = smoothdata(bline4,'gaussian',window);

%%% Plot the smoothed data
% Lab 
figure(2)
subplot(3,2,2)
plot(smoothL1);
hold on
plot(smoothL3);
title('L (Lightness) - bottom')
subplot(3,2,4)
plot(smootha1);
hold on
plot(smootha3);
title('a (green-red) - bottom')
subplot(3,2,6)
plot(smoothb1);
hold on
plot(smoothb3);
title('b (blue-yellow) - bottom')

subplot(3,2,1)
plot(smoothL2);
hold on
plot(smoothL4);
title('L (Lightness) - top')
subplot(3,2,3)
plot(smootha2);
hold on
plot(smootha4);
title('a (green-red) - top')
subplot(3,2,5)
plot(smoothb2);
hold on
plot(smoothb4);
title('b (blue-yellow) - top')
clear Lline1 aline1 bline1 Lline2 aline2 bline2...
    Lline3 aline3 bline3 Lline4 aline4 bline4


%%% Determine depth of heat penetration

limit = 0.1; % threshold (%) set to determine heat affected zone.
scale = 218.94; % pixels/mm

dL = smoothL3 - smoothL1; % difference in L value
da = smootha3 - smootha1; % difference in a value
db = smoothb3 - smoothb1; % difference in b value

for i = 1:dist1 % step through differences until HAZ falls within threshold
    testdL = abs(dL(i)); % grab abs value of ith term of L value separation
    testL3 = limit*smoothL3(i);
    testda = abs(da(i)); % grab abs value of ith term of a value separation
    testa3 = limit*smootha3(i);
    testdb = abs(db(i)); % grab abs value of ith term of b value separation
    testb3 = limit*smoothb3(i);
    
    if testdL <= testL3
        heightbottom = i;
        subplot(3,2,2)
        plot([heightbottom heightbottom],[smoothL1(i) smoothL3(i)],'k','LineWidth',1)
        break
    end
    if testda <= testa3
        heightbottom = i;
        subplot(3,2,4)
        plot([heightbottom heightbottom],[smootha1(i) smootha3(i)],'k','LineWidth',1)
        break
    end
    if testdb <= testb3
        heightbottom = i;
        subplot(3,2,6)
        plot([heightbottom heightbottom],[smoothb1(i) smoothb3(i)],'k','LineWidth',1)
        break
    end
end

dL = smoothL4 - smoothL2; % difference in L value
da = smootha4 - smootha2; % difference in a value
db = smoothb4 - smoothb2; % difference in b value

for i = 1:dist2; % step through differences until HAZ falls within threshold
    testdL = abs(dL(i)); % grab abs value of ith term of L value separation
    testL4 = limit*smoothL4(i);
    testda = abs(da(i)); % grab abs value of ith term of a value separation
    testa4 = limit*smootha4(i);
    testdb = abs(db(i)); % grab abs value of ith term of b value separation
    testb4 = limit*smoothb4(i);
    
   if testdL <= testL4
        heighttop = i;
        subplot(3,2,1)
        plot([heighttop heighttop],[smoothL2(i) smoothL4(i)],'k','LineWidth',1)
        break
    end
    if testda <= testa4
        heighttop = i;
        subplot(3,2,3)
        plot([heighttop heighttop],[smootha2(i) smootha4(i)],'k','LineWidth',1)
        break
    end
    if testdb <= testb4
        heighttop = i;
        subplot(3,2,5)
        plot([heighttop heighttop],[smoothb2(i) smoothb4(i)],'k','LineWidth',1)
        break
    end
    
end

pixels = heighttop+heightbottom
haz_vert = pixels/scale

figure(1)
hold on
plot([x(1) x(1)],[y(1)-heighttop y(1)+heightbottom],'r','LineWidth',1)
answer = num2str(haz_vert);
text(x(1)+50,y(1),answer);

%% PLOT DEPTH

laser = 'Blue';
num = '9';

%%% Plot cooked region
file = [laser,'-',num,'.jpg'];
pic = imread(file);
figure(1)
imshow(file);
[x,y] = ginput;
x = floor(x);
y = floor(y);

% RGB
redline1 = pic(y(1):y(2),x(1),1);
redline1 = im2double(redline1);
greenline1 = pic(y(1):y(2),x(1),2);
greenline1 = im2double(greenline1);
blueline1 = pic(y(1):y(2),x(1),3);
blueline1 = im2double(blueline1);

rgbline1 = [redline1,greenline1,blueline1];
dist = length(blueline1);
newpoint = y(3) + dist;

redline2 = pic(y(3),x(3),1);
redline2 = im2double(redline2);
redline2 = redline2*ones(dist,1);
greenline2 = pic(y(3),x(3),2);
greenline2 = im2double(greenline2);
greenline2 = greenline2*ones(dist,1);
blueline2 = pic(y(3),x(3),3);
blueline2 = im2double(blueline2);
blueline2 = blueline2*ones(dist,1);
rgbline2 = [redline2,greenline2,blueline2];

%%% Convert to Lab color space
% rgbline1 = im2double(rgbline1); % first convert to double (from uint8)
labline1 = rgb2lab(rgbline1); % convert RGB matrix to Lab
% rgbline2 = im2double(rgbline2); % first convert to double (from uint8)
labline2 = rgb2lab(rgbline2); % convert RGB matrix to Lab
Lline1 = labline1(:,1);
aline1 = labline1(:,2);
bline1 = labline1(:,3);
Lline2 = labline2(:,1);
aline2 = labline2(:,2);
bline2 = labline2(:,3);

%%% Smooth the data
% Lab
window = 3*std(Lline1);
smoothL1 = smoothdata(Lline1,'gaussian',window);
window = 3*std(aline1);
smootha1 = smoothdata(aline1,'gaussian',window);
window = 3*std(bline1);
smoothb1 = smoothdata(bline1,'gaussian',window);

window = 12*std(Lline2);
% window = 30;
smoothL2 = smoothdata(Lline2,'gaussian',window);
window = 12*std(aline2);
% window = 30;
smootha2 = smoothdata(aline2,'gaussian',window);
window = 12*std(bline2);
% window = 30;
smoothb2 = smoothdata(bline2,'gaussian',window);

%%% Plot the smoothed data
% Lab 
figure(2)
subplot(3,1,1)
plot(smoothL1);
hold on
plot(smoothL2);
title('L (Lightness)')
subplot(3,1,2)
plot(smootha1);
hold on
plot(smootha2);
title('a (green-red)')
subplot(3,1,3)
plot(smoothb1);
hold on
plot(smoothb2);
title('b (blue-yellow)')
clear Lline1 aline1 bline1 Lline2 aline2 bline2

%%% Determine depth of heat penetration
dL = smoothL2 - smoothL1; % difference in L value
da = smootha2 - smootha1; % difference in a value
db = smoothb2 - smoothb1; % difference in b value
limit = 0.1; % threshold (%) set to determine heat affected zone.
scale = 218.94; % pixels/mm
for i = 50:dist; % step through differences until HAZ falls within threshold
    testdL = abs(dL(i)); % grab abs value of ith term of L value separation
    testL2 = limit*smoothL2(i);
    testda = abs(da(i));
    testa2 = limit*smootha2(i);
    testdb = abs(db(i));
    testb2 = limit*smoothb2(i);
%     if testdL <= testL2 && testda <= testa2 && testdb <= testb2
%         depthL = i
%         subplot(3,1,1)
%         plot([depthL depthL],[smoothL1(i) smoothL2(i)],'k','LineWidth',1)
%         depth = i/scale
%         break
%     end
    if testdL <= testL2
        depth_pix = i;
        subplot(3,1,1)
        plot([depth_pix depth_pix],[smoothL1(i) smoothL2(i)],'k','LineWidth',1)
        depth = i/scale;
        break
    end
    if testda <= testa2
        depth_pix = i;
        subplot(3,1,2)
        plot([depth_pix depth_pix],[smootha1(i) smootha2(i)],'k','LineWidth',1)
        depth = i/scale;
        break
    end
    if testdb <= testb2
        depth_pix = i;
        subplot(3,1,3)
        plot([depth_pix depth_pix],[smoothb1(i) smoothb2(i)],'k','LineWidth',1)
        depth = i/scale;
        break
    end
end

figure(1)
hold on
plot([x(1) x(1)],[y(1)+depth_pix y(1)],'r','LineWidth',1)
answer = num2str(depth);
text(x(1)+50,y(1)+(depth_pix/2),answer);


%% PLOT WIDTH

laser = 'Blue';
num = '9';

% Plot cooked region
file = [laser,'-',num,'.jpg'];
pic = imread(file);
figure(1)
imshow(file);
[x,y] = ginput;
x = floor(x);
y = floor(y);

% RGB
redline1 = pic(y(1),x(1):x(2),1)'; % from center to right
redline1 = im2double(redline1);
greenline1 = pic(y(1),x(1):x(2),2)';
greenline1 = im2double(greenline1);
blueline1 = pic(y(1),x(1):x(2),3)';
blueline1 = im2double(blueline1);

redline2 = pic(y(1),x(3):x(1),1)'; % from center to left
redline2 = im2double(redline2);
greenline2 = pic(y(1),x(3):x(1),2)';
greenline2 = im2double(greenline2);
blueline2 = pic(y(1),x(3):x(1),3)';
blueline2 = im2double(blueline2);

rgbline1 = [redline1,greenline1,blueline1]; % rgb for right side
dist1 = length(blueline1);
rgbline2 = [redline2,greenline2,blueline2]; % rgb for left side
dist2 = length(blueline2);
% newpoint = y(3) + dist;

redline3 = pic(y(4),x(4),1);
redline3 = im2double(redline3);
redline3 = redline3*ones(dist1,1);
greenline3 = pic(y(4),x(4),2);
greenline3 = im2double(greenline3);
greenline3 = greenline3*ones(dist1,1);
blueline3 = pic(y(4),x(4),3);
blueline3 = im2double(blueline3);
blueline3 = blueline3*ones(dist1,1);
rgbline3 = [redline3,greenline3,blueline3]; % reference color line

redline4 = im2double(pic(y(4),x(4),1));
redline4 = redline4*ones(dist2,1);
greenline4 = im2double(pic(y(4),x(4),2));
greenline4 = greenline4*ones(dist2,1);
blueline4 = im2double(pic(y(4),x(4),3));
blueline4 = blueline4*ones(dist2,1);
rgbline4 = [redline4,greenline4,blueline4]; % reference color line

%%% Convert to Lab color space

labline1 = rgb2lab(rgbline1); % convert RGB matrix to Lab
labline2 = rgb2lab(rgbline2); % convert RGB matrix to Lab
labline3 = rgb2lab(rgbline3); % convert RGB matrix to Lab
labline4 = rgb2lab(rgbline4); % convert RGB matrix to Lab

Lline1 = labline1(:,1); % right portion of haz
aline1 = labline1(:,2);
bline1 = labline1(:,3);

Lline2 = labline2(:,1); % left portion of haz
aline2 = labline2(:,2);
bline2 = labline2(:,3);

Lline3 = labline3(:,1); % reference line for checking haz (right)
aline3 = labline3(:,2);
bline3 = labline3(:,3);

Lline4 = labline4(:,1); % reference line for checking haz (left)
aline4 = labline4(:,2);
bline4 = labline4(:,3);

%%% Smooth the data
% Lab
window = 3*std(Lline1);
smoothL1 = smoothdata(Lline1,'gaussian',window);
window = 3*std(aline1);
smootha1 = smoothdata(aline1,'gaussian',window);
window = 3*std(bline1);
smoothb1 = smoothdata(bline1,'gaussian',window);

window = 3*std(Lline2);
smoothL2 = smoothdata(Lline2,'gaussian',window);
window = 3*std(aline2);
smootha2 = smoothdata(aline2,'gaussian',window);
window = 3*std(bline2);
smoothb2 = smoothdata(bline2,'gaussian',window);

window = 12*std(Lline3);
smoothL3 = smoothdata(Lline3,'gaussian',window);
window = 12*std(aline3);
smootha3 = smoothdata(aline3,'gaussian',window);
window = 12*std(bline3);
smoothb3 = smoothdata(bline3,'gaussian',window);

window = 12*std(Lline4);
smoothL4 = smoothdata(Lline4,'gaussian',window);
window = 12*std(aline4);
smootha4 = smoothdata(aline4,'gaussian',window);
window = 12*std(bline4);
smoothb4 = smoothdata(bline4,'gaussian',window);

%%% Plot the smoothed data
% Lab 
figure(2)
subplot(3,2,2)
plot(smoothL1);
hold on
plot(smoothL3);
title('L (Lightness) - right side')
subplot(3,2,4)
plot(smootha1);
hold on
plot(smootha3);
title('a (green-red) - right side')
subplot(3,2,6)
plot(smoothb1);
hold on
plot(smoothb3);
title('b (blue-yellow) - right side')

subplot(3,2,1)
plot(smoothL2);
hold on
plot(smoothL4);
title('L (Lightness) - left side')
subplot(3,2,3)
plot(smootha2);
hold on
plot(smootha4);
title('a (green-red) - left side')
subplot(3,2,5)
plot(smoothb2);
hold on
plot(smoothb4);
title('b (blue-yellow) - left side')
clear Lline1 aline1 bline1 Lline2 aline2 bline2...
    Lline3 aline3 bline3 Lline4 aline4 bline4


%%% Determine depth of heat penetration

limit = 0.1; % threshold (%) set to determine heat affected zone.
scale = 218.94; % pixels/mm

dL = smoothL3 - smoothL1; % difference in L value
da = smootha3 - smootha1; % difference in a value
db = smoothb3 - smoothb1; % difference in b value

for i = 1:dist1 % step through differences until HAZ falls within threshold
    testdL = abs(dL(i)); % grab abs value of ith term of L value separation
    testL3 = limit*smoothL3(i);
    testda = abs(da(i)); % grab abs value of ith term of a value separation
    testa3 = limit*smootha3(i);
    testdb = abs(db(i)); % grab abs value of ith term of b value separation
    testb3 = limit*smoothb3(i);
    
    if testdL <= testL3
        widthright = i;
        subplot(3,2,2)
        plot([widthright widthright],[smoothL1(i) smoothL3(i)],'k','LineWidth',1)
        break
    end
    if testda <= testa3
        widthright = i;
        subplot(3,2,4)
        plot([widthright widthright],[smootha1(i) smootha3(i)],'k','LineWidth',1)
        break
    end
    if testdb <= testb3
        widthright = i;
        subplot(3,2,6)
        plot([widthright widthright],[smoothb1(i) smoothb3(i)],'k','LineWidth',1)
        break
    end
end

dL = smoothL4 - smoothL2; % difference in L value
da = smootha4 - smootha2; % difference in a value
db = smoothb4 - smoothb2; % difference in b value

for i = dist2:-1:1; % step through differences until HAZ falls within threshold
    testdL = abs(dL(i)); % grab abs value of ith term of L value separation
    testL4 = limit*smoothL4(i);
    testda = abs(da(i)); % grab abs value of ith term of a value separation
    testa4 = limit*smootha4(i);
    testdb = abs(db(i)); % grab abs value of ith term of b value separation
    testb4 = limit*smoothb4(i);
    
   if testdL <= testL4
        widthleft = dist2+1-i;
        subplot(3,2,1)
        plot([dist2+1-widthleft dist2+1-widthleft],[smoothL2(i) smoothL4(i)],'k','LineWidth',1)
        break
    end
    if testda <= testa4
        widthleft = dist2+1-i;
        subplot(3,2,3)
        plot([dist2+1-widthleft dist2+1-widthleft],[smootha2(i) smootha4(i)],'k','LineWidth',1)
        break
    end
    if testdb <= testb4
        widthleft = dist2+1-i;
        subplot(3,2,5)
        plot([dist2+1-widthleft dist2+1-widthleft],[smoothb2(i) smoothb4(i)],'k','LineWidth',1)
        break
    end
    
end

pixels = widthleft+widthright
haz_horiz = pixels/scale

figure(1)
hold on
plot([x(1)-widthleft x(1)+widthright],[y(1) y(1)],'r','LineWidth',1)
answer = num2str(haz_horiz);
text(x(1),y(1)+50,answer);
